# Supplementary material for: Concordance with SPIRIT-AI guidelines in reporting of randomized controlled trial protocols investigating artificial intelligence in oncology: a systematic review
Source: Oncologist. 2025 May 27;30(5):oyaf112. doi: 10.1093/oncolo/oyaf112 (PMC12107541; doi:10.1093/oncolo/oyaf112)
Supplement: oyaf112_suppl_Supplementary_Tables_2 [file oyaf112_suppl_supplementary_tables_2.xlsx]

## Sheet: Sheet1
Study ID	Title	Authors	Year	Journal	DOI	Clinical Specialty	Country	Sample Size	Number of Recruitment Sites	Participant Age	Intended User Population	Recruitment Start Date	Recruitment End Date	Funder	AI Model	AI Model Purpose	Purpose of RCT	Methods	Outcomes
Duncan 2024	Radiograph accelerated detection and identification of cancer in the lung (RADICAL): a mixed methods study to assess the clinical effectiveness and acceptability of Qure.ai artificial intelligence software to prioritise chest X-ray (CXR) interpretation	Duncan S.F.; McConnachie A.; Blackwood J.; Stobo D.B.; Maclay J.D.; Wu O.; Germeni E.; Robert D.; Bilgili B.; Kumar S.; Hall M.; Lowe D.J.	2024	BMJ Open	https://dx.doi.org/10.1136/bmjopen-2023-081062	Radiology	United Kingdom	1000	9	Adult + Senior	Clinician	2023-10-01	2024-10-01	The Scottish Government Detect Cancer Earlier (DCE) Programme and Qure.ai.	CE class IIB medical device that can recognise 25 different abnormalities associated with chest pathology (qXR; Qure.ai)	Screening	Compare the efficacy of AI vs AI & radiologists in prioritising patients suspected with lung cancer on CXR for follow-up CT.	Adult and senior participants were randomized and allocated in a stepped-wedge cluster fashion to the AI screening group, which received CXR screening from radiologists aided with AI or the control group, which received screening from radiologists only.	The primary objective is to assess the clinical effectiveness of AI to prioritise patients suspected with lung cancer on CXR for follow-up CT. Secondary objectives will look at the utility, safety, technical performance, health economics and acceptability of the AI intervention.Pr
Benzaquen 2024	Integrating artificial intelligence into lung cancer screening: A randomised controlled trial protocol	Benzaquen J.; Hofman P.; Lopez S.; Leroy S.; Rouis N.; Padovani B.; Fontas E.; Marquette C.H.; Boutros J.	2024	BMJ Open	https://dx.doi.org/10.1136/bmjopen-2023-074680	Multi-disciplinary	France	2722	Unknown	Adult + Senior	Clinician	2024-04-01	2029-04-01	Institut National du Cancer, Conseil Départemental 06, Maskini Foundation, Fondation du Souffle, AstraZeneca	3D convolutional neural network based on machine learning and deep learning algorithms (Scan Rad; Université Côte d’Azur)	Screening	Compare lung nodules' time to definitive classification through multidisciplinary team only vs AI & multidisciplinary team while detecting benign and malignant lung nodules in chest x-rays	Adult and senior participants were randomized and allocated to the interventional group, which received lung nodule classification from multidisciplinary teams aided with AI or the SOC group, where participants' lung nodules were classified by multidisciplinary teams only.	The primary outcome is the time to definitive classifica- tion of indeterminate lung nodules (ie, benign or malignant) between the SOC arm and the interventional arm. The secondary objectives include evaluation and comparison of the sensitivity, specificity, positive predictive value and nega- tive predictive value of the two management strategies vs the gold standard (histology); comparison of t…
Ng 2023	Concordance of a decision algorithm and multidisciplinary team meetings for patients with liver cancer-a study protocol for a randomized controlled trial	Ng S.S.T.; Oehring R.; Ramasetti N.; Roller R.; Thomas P.; Chen Y.; Moosburner S.; Winter A.; Maurer M.-M.; Auer T.A.; Kamali C.; Pratschke J.; Benzing C.; Krenzien F.	2023	Trials	https://dx.doi.org/10.1186/s13063-023-07610-8	Multi-disciplinary	Germany	1200	1	Adult + Senior	Clinician	2023-11-01	2025-07-01	Federal Joint Committee of Germany	Algorithm based on natural language processing (NLP) and machine learning (ML) (AdBoard)	Treatment or Management	Compare the efficacy of AI vs AI & multidisciplinary meetings in making treatment recommendations for patients with hepatobiliary cancer	Adult and senior participants were randomized and allocated (1:1) to the multidisciplinary meeting (MDM) group with AI or the MDM-only group.	The primary outcome was the concordance of recommendations of MDM-C and MDM-AB; interrater reliability of agreement between recommendations of ADBoard and MDM-C; reproducibility of therapy recommendations made by ADBoard The secondary outcome was the completeness of decision-relevant parameters; explainibility of ADBoard measured using the System Causability Scale
Flach 2023	CONFIDENT-trial protocol: A pragmatic template for clinical implementation of artificial intelligence assistance in pathology	Flach R.N.; Stathonikos N.; Nguyen T.Q.; Ter Hoeve N.D.; Van Diest P.J.; Van Dooijeweert C.	2023	BMJ Open	https://dx.doi.org/10.1136/bmjopen-2022-067437	Pathology	Netherlands	260	2	Pediatric + Adult + Senior	Clinician	2022	2023	The Hanarth Foundation	Prostate cancer and breast cancer algorithms are both based on deep-learning algorithms (CE-IVD certified Paige Prostate Suite algorithms; CE-IVD certified Metastasis Detection App by Visiopharm)	Diagnosis	Prospectively investigate the added value of an AI-assisted pathology workflow in the identification of prostate cancer in prostate needle biopsies and the identification of sentinel node metastases in patients with breast cancer	All participants were randomized and allocated (1:1) to either a control group (assessment of pathology specimen by pathologist only) or AI-assisted workflow (assessment of pathology specimen by pathologist assisted by AI) for the diagnosis of prostate and breast cancer	The primary outcome is to explore whether an AI-assisted diagnostic workflow reduces the number of spent resources on immunohistochemistry (IHC), while maintaining diagnostic safety standards in both patients with prostate cancer and breast cancer patients. The secondary objectives are to investigate whether time management improves in an AI-assisted workflow and to analyse how much IHC staining …
Dong 2023	The effectiveness of a computer-aided system in improving the detection rate of gastric neoplasm and early gastric cancer: study protocol for a multi-centre, randomized controlled trial	Dong Z.; Zhu Y.; Du H.; Zeng X.; Tao X.; Yang T.; Wang J.; Deng M.; Liu J.; Wu L.; Yu H.	2023	Trials	https://dx.doi.org/10.1186/s13063-023-07346-5	Pathology	China	30000	26	Adult + Senior	Clinician	2021-12-21	2024-12-20	College-enterprise Deepening Reform Project of Wuhan University, Artifcial Intelligence Application Demonstration Scenario Project Wuhan, National Natural Science Foundation of China-Youth Science Fund, Special projects for knowledge innovation of Wuhan	Computer- aided system to detect gastric abnormalities and diagnose gastric neoplasms (low-grade dysplasia, gastric adeno- mas, gastric lymphomas, EGC, and advanced gastric cancers) in real time (ENDOANGEL-GC)	Diagnosis	Compare efficacy of AI and oesophagogastroduodenoscopy vs oesophagogastroduodenoscopy only for detecting gastric neoplasms and early gastric cancer	Adult and senior participants were randomized and allocated (1:1) to either a control group (oesophagogastroduodenoscopy only) or experimental group (oesophagogastroduodenoscopy with AI) for the detection of gastric neoplasms and early gastric cancer.	The primary outcomesis the detection rates of gastric neoplasms and early gastric cancer. The secondary outcomes include the Detection rate of premalignant gastric lesions, biopsy rate, observation time, and number of blind spots on oesophagogastroduodenoscopy.
Soto-Ruiz 2022	Web-Based Personalized Intervention to Improve Quality of Life and Self-Efficacy of Long-Term Breast Cancer Survivors: Study Protocol for a Randomized Controlled Trial	Soto-Ruiz N.; Escalada-Hernandez P.; Martin-Rodriguez L.S.; Ferraz-Torres M.; Garcia-Vivar C.	2022	International Journal of Environmental Research and Public Health	https://dx.doi.org/10.3390/ijerph191912240	Oncology	Spain	192	6	Adult + Senior	Patient	Unknown	Unknown	National Institute of Health Carlos III (ISCIII), Spain	Personalized digital AI intervention designed in web and mobile application formats based on different algorithms (CUMACA-M)	Monitoring or supportive care	Evaluate the effectiveness of a web-based personalized intervention based on artificial intelligence instead of usual primary health care to improve the quality of life of long-term survivors of breast cancer (>5 years free of disease) and self-efficacy for the management of late sequelae of cancer	Adult and senior participants were randomized and allocated to 2 groups: the intervention (the CUMACA-M AI program) or the control groups (standard care in nursing consultation).	Primary and secondary outcomes not differentiated. Outcomes evaluated include: quality of life (QOL) of cancer survivors and self-efficacy in the management of cancer sequelae.
Seager 2022	Trial protocol for COLO-DETECT: A randomized controlled trial of lesion detection comparing colonoscopy assisted by the GI GeniusTM artificial intelligence endoscopy module with standard colonoscopy	Seager A.; Sharp L.; Hampton J.S.; Neilson L.J.; Lee T.J.W.; Brand A.; Evans R.; Vale L.; Whelpton J.; Rees C.J.	2022	Colorectal Disease	https://dx.doi.org/10.1111/codi.16219	Gastroenterology	United Kingdom	1828	9	Adult + Senior	Clinician	Not explicitly specified	Not explicitly specified	Medtronic Ltd, ARC Medical, Norgine, Medtronic, 3D Matrix Solutions and Olympus Medical	Convolutional neural network real-time CADe platform (GI-Genius; Medtronic)	Screening	Compare efficacy and cost-effectiveness of AI assisted colonoscopy vs standard colonoscopy for detecting adenomas in screening colonoscopies	Adult and senior participants were randomized and allocated (1:1) to the intervention group which received screening colonoscopies from gastroenterologists aided with AI or the control group which received screening colonoscopies from gastroenterologists only.	The primary outcome was average number of adenomas detected per colonoscopy compared between the intervention and control groups. The key secondary outcome included adenoma detection rate (ADR), in addition to numerous (15) more secondary outcomes.
Kim 2022	Lifestyle interventions after colorectal cancer surgery using a mobile digital device: A study protocol for a randomized controlled trial	Kim Y.I.; Park I.J.; Kim C.W.; Yoon Y.S.; Lim S.-B.; Yu C.S.; Kim J.C.; Lee Y.; Kim H.; Chung S.; Choi C.-M.; Lee H.J.; Kim K.W.; Ko Y.; Yun S.-C.; Jo M.-W.; Lee J.W.	2022	Medicine (United States)	https://dx.doi.org/10.1097/MD.0000000000031264	Colorectal Surgery	South Korea	320	1	Adult + Senior	Patient	2020-11-04	2021-11-05	Ministry of Health & Welfare, Republic of Korea	3 intervention groups used an AI-based application, including: Noom application (Group A), a paid global mobile application (Noom, Inc., New York, NY). Noom uses artificial intelligence to provide regular text message reminders using patient-entered information such as age, sex, height, and weight and target body weight. (Group B) is assigned to WalkOn (Swallaby Co., Ltd., Seoul, Republic of Kore…	Monitoring or supportive care	Evaluate smartphone healthcare AI applications in colorectal cancer patients who had received a curative surgical resection through an assessment of the HRQOL and metabolic parameters.	Adult and senior participants were randomized and allocated (1:1:1:1) to one of the three intervention groups (AI-based mobile health applications including "Noom - active assurance," "Walkon - basic walk," and "Seconddoctor - cancer-specific") or the control group (which involves routine education during hospitalization).	The primary outcome will be the HRQOL assessed using the EuroQol 5-dimension (EQ-5D). Secondary outcomes will be HRQOL calculated from other multiple surveys includ- ing Health-related Quality of Life Instrument with 8 Items (HINT-8), 12-Item Short Form Survey (SF-12), and Functional Assessment of Cancer Therapy-Colorectal, metabolic parameters such as blood pressure, body mass index, muscle mass…
Wilson 2021	Improving time to palliative care review with predictive modeling in an inpatient adult population: study protocol for a stepped-wedge, pragmatic randomized controlled trial	Wilson P.M.; Philpot L.M.; Ramar P.; Storlie C.B.; Strand J.; Morgan A.A.; Asai S.W.; Ebbert J.O.; Herasevich V.D.; Soleimani J.; Pickering B.W.	2021	Trials	https://dx.doi.org/10.1186/s13063-021-05546-5	Cardiology; Critical care; Oncology	USA	2231	2	Adult + Senior	Clinician	2019-08-19	2020-11-17	Kern Center for the Science of Healthcare Delivery and the Clinical Practice Committee at Mayo Clinic	EMR machine learning algorithm	Monitoring or Supportive Care	To determine whether machine learning algorithms accurately identify patients who may benefit from reviews by palliative care specialists	Two-armed stepped-wedge cluster randomized trial	Primary outcome is the time to palliative care as measured by electronic records of consults by palliative medicine Secondary outcomes included: a. Number of inpatient palliative care consults b. Time to palliative care per unit c. Transition time to hospice-designated beds d. Time to hospice designation e. Emergency department visit within 30 days of discharge f. Hospitalization or readmission w…
Selmouni 2022	Effectiveness of Artificial Intelligence-Assisted Decision-making to Improve Vulnerable Women's Participation in Cervical Cancer Screening in France: Protocol for a Cluster Randomized Controlled Trial (AppDate-You).	Selmouni, Farida; Guy, Marine; Muwonge, Richard; Nassiri, Abdelhak; Lucas, Eric; Basu, Partha; Sauvaget, Catherine	2022	JMIR research protocols	https://dx.doi.org/10.2196/39288	Gynecology; Oncology	USA	4000	1	Adult (18-64)	Patient	2023-01-01	Ongoing	National Cancer Institute	Chatbots (unspecified)	Screening	To assess the effectiveness of chatbot-assisted decision aids in improving female participation in HPV detection-based CCS care pathway	Two-armed, randomized trial in a 1:1 ratio	Primary outcome is to assess the effectiveness of the DSS web-based solution and machine learning we application in promoting adherence to OATs in a sample of 100 patients with MBC at 3 months
Masiero 2023	A Machine Learning Model to Predict Patients' Adherence Behavior and a Decision Support System for Patients With Metastatic Breast Cancer: Protocol for a Randomized Controlled Trial.	Masiero, Marianna; Spada, Gea Elena; Sanchini, Virginia; Munzone, Elisabetta; Pietrobon, Ricardo; Teixeira, Lucas; Valencia, Mirtha; Machiavelli, Aline; Fragale, Elisa; Pezzolato, Massimo; Pravettoni, Gabriella	2023	JMIR research protocols	https://dx.doi.org/10.2196/48852	Oncology; breast	Italy	100	1	Adult + Senior	Patient	2023-05-01	2023-12-01	Pfizer	Machine learning system (unspecified)	Monitoring or Supportive Care	To evaluate the effectiveness of decision support systems and machine learning web applications in the promotion of adherence to oral anticancer treatments among patients with metastatic breast cancer	Two-armed, randomized trial in a 1:1 ratio	Primary outcome is to evaluate the effectiveness of decision support systems and machine learning web applications in the promotion of adherence to oral anticancer treatments among patients with metastatic breast cancer Secondary outcome is to collect a set of physical, psychological, social, behavioural and QoL predictive variables that can be used to refine preliminaryb versions of ML models to…
Manz 2020	Integrating machine-generated mortality estimates and behavioral nudges to promote serious illness conversations for cancer patients: Design and methods for a stepped-wedge cluster randomized controlled trial.	Manz, Christopher R; Parikh, Ravi B; Evans, Chalanda N; Chivers, Corey; Regli, Susan H; Bekelman, Justin E; Small, Dylan; Rareshide, Charles A L; O'Connor, Nina; Schuchter, Lynn M; Shulman, Lawrence N; Patel, Mitesh S	2020	Contemporary clinical trials	https://dx.doi.org/10.1016/j.cct.2020.105951	Oncology; breast	USA		8	Adult + Senior	Clinician	2019-08-15	2020-04-19	Penn Center for Precision Medicine and the Penn Medicine Nudge Unit	Machine learning system (unspecified)	Monitoring or Supportive Care	To improve communication between clinicians and patients based on illness dialogue	Stepped-wedge cluster randomization (into 4 groups)	Primary outcome is changes to the proportion of patients that have outpatient oncology visits with documentation of a serious illness conversation (SIC) Secondary outcomes include: a. Changes to the proportion of patients with a documented SIC among those who are high-risk b. Changes to the proportion of patients with documented advance care planning c. Changes to the proportion of patients with …
